# Supplementary material for: Genomic insights into methicillin-resistant Staphylococcus pseudintermedius isolates from dogs and humans of the same sequence types reveals diversity in prophages and pathogenicity islands
Source: PLoS One. 2021 Jul 22;16(7):e0254382. doi: 10.1371/journal.pone.0254382 (PMC8297860; doi:10.1371/journal.pone.0254382)
Supplement: S1 Data — (XLSX) [file pone.0254382.s009.xlsx]

## Sheet: Sheet1
Bacterial spp.	Strain name	Genbank accession no.	Sequence Types	Source of isolates	Country	Partial/ complete genome
S. pseudintermedius	AH18	CP030374	45	Dog	Thailand	complete genome
S. pseudintermedius	VB8	CP030715	45	Human	Thailand	complete genome
S. pseudintermedius	AK9	CP031603	112	Dog	Thailand	complete genome
S. pseudintermedius	VB16	CP031605	112	Human	Thailand	complete genome
S. pseudintermedius	AI14	CP031604	181	Dog	Thailand	complete genome
S. pseudintermedius	AP20	CP031561	181	Human	Thailand	complete genome
